# Supplementary material for: Cyberbullying Perpetration and Socio-Behavioral Correlates in Italian and Spanish Preadolescents: A Cross-National Study and Serial Mediation Analysis
Source: Int J Environ Res Public Health. 2025 Mar 7;22(3):389. doi: 10.3390/ijerph22030389 (PMC11941868; doi:10.3390/ijerph22030389)
Supplement: Supplementary file 1 [file ijerph-22-00389-s001.zip]

Archive with 1 entries (1 files):
- ijerph-3474788-supplementary.pdf
